# Supplementary material for: Knowledge, Behaviour and Attitudes Related to Sun Exposure in Sportspeople: A Systematic Review
Source: Int J Environ Res Public Health. 2022 Aug 17;19(16):10175. doi: 10.3390/ijerph191610175 (PMC9407896; doi:10.3390/ijerph191610175)
Supplement: Supplementary file 1 [file ijerph-19-10175-s001.zip]

Archive with 1 entries (1 files):
- ijerph-1830353-supplementary.pdf
